# Supplementary material for: Visual encoding of social cues predicts sociomoral reasoning
Source: PLoS One. 2018 Jul 25;13(7):e0201099. doi: 10.1371/journal.pone.0201099 (PMC6059491; doi:10.1371/journal.pone.0201099)
Supplement: S1 Dataset — (XLSX) [file pone.0201099.s001.xlsx]

## Sheet: Sheet1
Participant	Age	QI	Sexe	TTFF_D1	TTFF_D2	TTFF_D3	TTFF_D4	TTFF_D5	TTFF_D6	TTFF_D7	TTFF_D8	TTFF_D9	TTFF_D10	TTFF_D11	TTFF_D12	TTFF_D13	TTFF_D14	TTFF_D16	TTFF_D18	TFD_D1	TFD_D2	TFD_D3	TFD_D4	TFD_D5	TFD_D6	TFD_D7	TFD_D8	TFD_D9	TFD_D10	TFD_D11	TFD_D12	TFD_D13	TFD_D14	TFD_D16	TFD_D18	PupilleMoyenne_D1	PupilleMoyenne_D2	PupilleMoyenne_D3	PupilleMoyenne_D4	PupilleMoyenne_D5	PupilleMoyenne_D6	PupilleMoyenne_D7	PupilleMoyenne_D8	PupilleMoyenne_D9	PupilleMoyenne_D10	PupilleMoyenne_D11	PupilleMoyenne_D12	PupilleMoyenne_D13	PupilleMoyenne_D14
1	21	109	0	0.61	1.01	1.17	0.74	0.12	0.82	0.39	0.44	1.26	0.463333	1.23	0.45	0.6	0.435	999	999	1.8	0.08	0.81	0.3	1.73	0.52	1.46	0.22	0.28	2.5	0.42	0.68	0.46	0.53	0	0	5.30998	5.51119	5.29233	5.307	4.97989	5.25606	5.42282	5.36102	5.43543	4.96945	5.04521	5.21136	5.44173	5.27738
2	20	99	1	0.263333	1.1	1.395	0.88	0.83	0.24	0.75	0.506667	0.363333	0.745	0.26	0.506667	0.493333	0.15	1.31		3.87	1.46	1.07	0.96	0.87	1.31	1.07	1.62	1.72	0.45	0.66	1.25	1.79	0.92	0.3	0	4.47709	4.25219	4.73546	4.46619	4.16826	4.61166	4.16955	3.93902	4.11896	4.63571	3.96184	3.96005	3.93476	4.03541
3	20	106	0	0.406667	0.413333	0.385	0.35	0.135	0.666667	0.545	0.636667	0.593333	0.213333	0.03	0.09	0.7	0.255	999	1.12	2.3	1.24	1.22	0.63	2.25	1.44	0.81	1.59	1.53	3.39	0.18	0.85	0.37	0.62	0	0.15	4.59308	4.54283	4.08824	4.00574	3.59076	4.58855	4.07416	4.00347	3.7376	3.75435	3.91759	4.32529	4.20329	3.77388
4	20	109	0	0.206667	0.305	0.47	0.45	0.465	0.39	0.84	0.406667	0.236667	0.163333	0.29	0.895	0.766667	0.46	999	0.35	4.18	0.84	0.72	0.76	2.07	1.87	1.43	1.98	0.97	2.78	0.39	0.57	2.65	0.89	0	0.57	4.91194	4.54782	4.63576	4.57213	4.35839	4.90396	4.62636	4.4719	4.63735	4.19175	4.47117	4.72008	4.65352	4.29571
5	21	103	0	0.486667	0.9	0.625	999	0.675	0.46	999	0.525	0.253333	0.473333	1.75	999	0.726667	0.26	999	1.25	1.58	0.91	1.14	0	1.11	0.78	0	1.35	2.1	3.39	0.25	0	1.16	1.3	0	0.71	4.79937	4.58794	4.54179	4.60445	4.50511	4.60723	4.16	4.54632	4.61631	4.28859	4.23699	4.52875	4.59214	4.54946
6	21	113	1	0.633333	1.41	1.11	0	0.47	999	0.56	0.48	0.3	1.55	1.01	999	0.363333	0.86	0.83		2.3	0.82	0.96	0.19	0.63	0.37	1.28	1.01	1.7	0.3	0.56	0	2.22	0.86	0.35	0	4.8357	4.48542	4.25742	4.37192	3.80211	4.61363	4.30609	4.35038	4.10759	4.87868	4.00813	4.17779	4.36206	3.82618
7	19	111	0	0.116667	1.025	0.265	0.76	0.205	1.16	0.695	0.655	0.386667	0.37	0.28	0.84	0.2	0.845	1.14	1.67	3.65	1.08	1.21	0.62	1.51	1.6	1.09	0.74	1.89	2.88	0.32	0.36	2.8	1.08	0.15	0.31	4.16174	3.80291	3.91076	3.96599	3.66825	4.13351	3.72938	3.70437	3.79103	3.67316	3.70455	3.92526	3.99381	3.57427
8	20	81	0	0.176667	0.28	0.335	0.38	0.32	0.19	0.27	0.35	0.25	999	999	0.92	0.58	0.39	0.41	1.05	3.74	0.77	1.22	0.68	1.52	0.25	1.39	1.02	2.53	0	0	1.4	2.17	0.88	0.3	0.58	3.9521	3.78142	3.74478	3.61175	3.79635	3.6655	3.52291	3.49054	3.7479	999	3.37522	3.68639	3.69473	3.599
9	20	105	0	0.23	0.945	0.41	0	0.525	0.375	0.46	1.125	0.336667	0.183333	1.71	0.385	0.616667	0.425	1.27	0.34	3.59	1.42	1.29	1.14	0.88	1.17	0.68	0.31	1.61	2.44	0.19	1.25	1.97	0.97	0.73	0.37	4.82183	4.44319	4.5999	4.42838	4.41342	4.73671	4.38196	4.09617	4.40446	3.98852	3.9356	4.05059	4.28458	4.03935
10	17	96	0	0.363333	1.16	0.6	0.79	0.275	0.97	1.08	0.483333	0.513333	0.25	1.54	0.92	0.266667	0.31	999	0.38	2.49	1.32	1.1	0.56	1.84	1.11	0.33	1.79	2.19	2.51	0.33	1.27	2.53	0.54	0	0.7	4.25129	4.23196	4.23073	4.42528	4.17574	4.34433	4.22509	3.99363	4.52516	4.05633	3.96575	4.11286	4.00713	4.10569
11	20	112	1	0.22	1.15	0.455	1.49	0.35	0.58	1.085	0.48	0.626667	0.46	1.45	0.386667	0.366667	0.405	0.84	1.56	1.12	0.5	1.23	0.26	0.42	0.48	0.68	0.61	1.56	0.1	0.48	0.18	1.73	0.48	0.23	0.23	4.45274	4.73467	4.69337	4.69513	4.5775	4.6887	4.90136	4.67907	4.80887	4.69303	4.61352	4.75282	4.6065	4.52567
12	20	118	0	999	999	999	999	999	999	999	999	999	999	999	999	999	999	999	999	999	999	999	999	999	999	999	999	999	999	999	999	999	999	999	999	4.013	4.227	4.15	3.847	3.588	3.727	3.673	3.771	3.504	3.523	3.534	3.591	3.763	3.77566
13	22	118	1	999	999	999	999	999	999	999	999	999	999	999	999	999	999	999	999	999	999	999	999	999	999	999	999	999	999	999	999	999	999	999	999	5.11498	5.0903	4.99866	5.22836	4.89072	5.02882	4.9639	4.94474	4.72683	5.08365	4.68761	4.78779	4.868	4.76728
14	20	120	1	999	999	999	999	999	999	999	999	999	999	999	999	999	999	999	999	999	999	999	999	999	999	999	999	999	999	999	999	999	999	999	999	4.35728	4.08545	4.13215	4.02389	3.95796	3.6051	4.15914	4.08704	3.96569	4.205	3.69138	4.29219	4.04793	3.85046
15	19	95	0	999	999	999	999	999	999	999	999	999	999	999	999	999	999	999	999	999	999	999	999	999	999	999	999	999	999	999	999	999	999	999	999	3.09466	3.15299	3.27291	3.44834	3.10611	3.18601	3.06823	3.1127	3.19385	2.95752	2.91201	3.27786	3.05729	3.13085
16	24	118	1	0.513333	0.3	0.375	0.5	0.025	1.02	0.82	0.5	0.196667	0.23	0.22	0.436667	0.6	0.315	0.55	0.85	3.41	1.17	0.99	0.91	1.98	1.97	1.26	1.35	3.32	0.2	0.99	1.13	2.33	0.61	0.42	0.23	3.7788	3.89495	3.92467	3.66488	3.73138	3.62376	3.83583	3.57973	3.54156	3.99837	3.45017	3.78011	3.87323	3.75908
17	20	106	0	0.176667	0.51	0.345	0.03	0.445	0.35	0.41	0.916667	0.193333	0.306667	0.27	0.643333	0.263333	0.15	0.27	1.17	4.77	1.3	1.57	0.95	1.68	2.26	1.17	1.88	2.27	3.65	0.08	1.81	2.82	0.77	0.32	0.48	3.241	3.357	3.264	3.17	3.217	3.261	3.03	3.003	2.996	2.972	3.141	3.056	3.065	3.078
18	20	116	1	0.22	0.88	0.285	0	0.88	999	0.61	0.87	0.36	0.185	1.21	0.676667	0.313333	0.985		999	2.95	2.04	1.13	0.48	1.38	0	1.04	0.6	2.35	1.61	0.69	0.22	2.42	0.52	0	0	3.64084	3.75183	3.54563	3.84784	3.64817	3.58248	3.62709	3.60298	3.59611	3.84296	3.5678	3.55555	3.6324	3.51094
19	22	105	1	0.273333	1.15	0.19	1.14	0.145	0.26	0.495	0.446667	0.483333	0.265	0.76	0.956667	0.643333	0.885	0.66	999	2.7	0.95	0.61	0.4	1.95	1.53	0.82	1.31	2.15	0.77	1.05	1.51	1.95	0.89	0.17	0	3.06865	3.07563	3.28657	3.10427	3.04439	3.06988	3.08856	3.05027	3.12041	3.06785	2.9997	3.12282	2.96151	2.92678
20	21	117	0	0.733333	0.595	0.41	0.8	0.76	1.7	0.7	1.4	0.596667	0.133333	0.37	1.065	0.345	0.92	0.43	1.05	3.17	1.32	0.87	0.96	1.06	0.17	1.65	0.38	1.64	3.06	0.17	0.43	1.6	0.17	0.28	0.35	3.091	3.24057	3.31501	3.20416	3.26436	3.35519	3.30435	3.20022	3.16109	3.07497	3.1011	3.36244	3.17515	3.13662
21	18	115	0	0.313333	0.556667	0.525	0	0.135	0.235	0.4	0.415	0.313333	0.173333	0.33	0.633333	0.47	0.11	1.34	0.41	2.84	1.77	1.94	0.82	1.55	1.74	1.52	1.46	2.72	3	0.6	1.69	2.97	1.78	0.52	0.53	3.32321	3.65049	3.71005	3.49227	3.52303	3.61032	3.63936	3.69518	3.43499	3.62875	3.68165	3.46525	3.42472	3.73662
22	20	109	1	0.813333	0.2	999	0	0.395	0.93	0.85	999	0.796667	0.23	0.36	1.18333	0.696667	0.53	0.52	1.74	0.37	0.8	0	0.45	1.48	1.42	0.35	0	0.54	0.15	0.31	0.43	0.47	0.24	0.08	0.1	3.025	2.959	2.754	2.736	2.737	2.767	2.903	2.829	2.887	2.953	2.921	2.884	2.833	2.856
23	18	86	0	0.39	0.31	0.275	0.67	0.17	0.3	0.545	0.415	0.433333	0.253333	1.87	0.67	0.16	0.26	999	0.99	3.48	1.04	1.13	1.12	2.31	1.32	0.98	0.85	1.75	3.43	0.13	0.69	3.25	0.27	0	0.58	3.257	3.454	3.491	3.374	3.362	3.526	3.471	3.682	3.486	3.428	3.362	3.831	3.559	3.707
24	17	105	1	0.656667	1.99	999	0.54	1.155	0.64	0.995	0.786667	0.69	999	1.45	0.85	0.36	0.25	999	0.97	0.97	0.24	0	0.27	0.22	0.29	0.31	0.6	0.68	0	0.18	0.67	0.95	0.1	0	0.07	2.66522	2.59738	2.42024	2.51942	2.46205	2.50722	2.42953	2.47488	2.41268	2.65939	2.44804	2.49249	2.41683	2.39193
25	20	112	1	0.363333	999	1.79	0.98	0	999	0.45	0.36	0.566667	0.255	1.38	0.323333	0.18	0.23	999	1.49	2.2	0.1	0.35	0.7	0.49	0	0.9	0.23	1.05	0.37	0.53	0.2	2.43	0.15	0	0.28	2.94048	2.80748	2.73867	2.78974	2.83593	2.68037	2.68577	2.69095	2.70747	2.74693	2.60526	2.64491	2.73645	2.6354
26	17	103	0	0.233333	0.57	0.19	0.82	0.51	1.03	0.325	0.285	0.0933333	0.273333	0.2	1.3	0.636667	0.995	0.41	0.93	3.68	1.2	1.01	0.46	2.09	0.77	1.27	1.07	1.83	2.82	0.15	0.63	3.31	0.45	0.22	0.55	3.615	3.383	3.495	3.449	3.461	3.165	3.244	3.154	3.137	3.036	3.128	3.322	3.175	3.168
27	18	109	0	0.406667	0.79	0.905	0.85	0.975	0.565	0.66	0.735	0.316667	0.34	999	0.91	0.3	0.695	0.71	1.21	3.53	0.24	0.76	0.48	0.93	0.39	0.9	0.86	1.58	2.24	0	0.41	1.78	0.6	0.08	0.37	3.0908	3.19342	3.20307	3.28378	3.00913	3.53698	3.21369	3.07422	3.08144	2.93222	3.05067	3.23367	3.1242	3.09566
28	17	106	0	0.173333	0.29	0.39	0.51	0	0.42	0.26	999	0.46	0.59	0	1.12	0.24		999	0.27	2.15	0.55	0.7	0.6	1.65	0.42	0.53	0	1.24	0.89	0.38	0.2	1.8	0	0	0.57	3.6217	3.73187	3.66642	3.68261	3.57442	3.75535	3.74247	3.52699	3.56083	3.43941	3.4601	3.6382	3.48381	3.55308
29	18	102	0	0.193333	0.78	0.8	0.38	0.36	0.515	0.54	999	0.72	0.523333	0.33	0.77	0.405	1.03	999	0.31	3.08	0.28	1.14	0.66	0.82	0.43	0.19	0	1.87	2.12	0.5	0.75	2.16	0.2	0	0.32	2.99817	3.03866	3.10919	3.14435	3.13887	3.15607	3.09649	2.98723	3.03525	2.95062	2.93253	2.96425	2.90055	3.0387
30	16	104	0	0.226667	0.95	0.395	0	0.38	0.335	0.42	1.13	0.273333	0.306667	0.25	0.733333	0.57	0.14	1.19	0.29	3.78	1.12	1.64	0.94	2.55	0.93	1.02	0.46	2.83	2.98	0.33	1.48	2.72	1.54	0.23	0.72	2.59326	2.89143	2.88337	2.99544	3.00657	2.96468	2.99676	3.00269	2.80051	2.7885	2.91071	2.84578	2.82569	2.82221
301	44	102	0	0.323333	0.416667	0.365	0.39	0.195	0.88	0.45	0.855	0.106667	0.263333	0.24	0.573333	0.293333	0.3	0.7	0.26	6.16	2.78	1.88	1.1	2.42	2.91	2.36	2.3	3.47	5.76	1.34	2.16	5.24	2.07	0.48	0.41	3.79223	3.58728	3.51262	3.83019	3.44624	3.63047	3.67282	3.47135	3.50424	3.33759	3.59433	3.6907	3.48705	3.35044
302	39	106	1	0.263333	1.46	0.655	1.32	0.15	1.30667	0.23	1.91	0.243333	1.06	2.15	1.92	0.803333	0.63	0.72	1.49	4.98	1.65	2.34	0.67	1.82	1.64	1.43	0.81	2.9	1.02	0.55	0.98	4.31	0.78	0.52	0.1	4.57591	4.19732	4.52089	4.57675	4.46015	4.71385	4.58419	4.63343	4.51833	4.9037	4.27202	4.62571	4.38653	4.22734
303	41	121	1	0.975	1.795	0.81	999	999	1.23	0.59	0.81	0.346667	999	999	999	0.46	0.57	0.98	999	0.44	0.38	0.84	0	0	0.13	0.4	0.07	0.46	0	0	0	0.35	0.08	0.2	0	4.88816	5.17599	5.05874	5.19409	5.9075	4.87753	4.67131	4.99768	4.98773	4.60077	4.68021	5.17759	4.8217	4.84325
304	24	100	1	0.353333	0.75	1.165	1.15	0.595	0.786667	0.63	1.67	1.74667	0.945	2	2.15	1.05333	0.495	999	1.98	4.53	0.6	1.43	0.81	2.19	1.38	2.58	1.05	1.67	1.31	0.5	0.93	3.03	1.03	0	0.82	4.69724	4.56012	4.75952	4.75269	4.79313	4.85617	4.964	4.60633	4.81744	4.82221	4.41541	4.64728	4.7389	4.79576
305	21	105	1	0.23	0.3	1.225	0	0.31	0.893333	0.375	1.245	0.183333	0.3	0.02	0.123333	0.936667	0.89	0.48	999	6.69	2.37	2.63	1.72	0.35	4.08	2.56	1.67	4.88	1.88	1.1	2.25	2.2	1.65	0.57	0	4.55817	4.43259	4.42609	4.4733	4.49938	4.52887	4.41884	4.33734	4.16575	4.67204	4.16233	4.40119	4.07019	4.36958
306	22	123	1	0.223333	0.75	0.8	0.58	0.44	0.435	0.695	0.62	0.34	0.76	0.32	999	1.36333	0.85	0.67	1.24	6.7	2.72	1.97	0.28	0.33	2.01	1.16	1.09	3.48	1.4	1.02	0	3.3	3.13	0.72	0.18	4.66605	4.83554	4.78832	4.76557	4.90204	4.82291	4.8414	5.0192	4.72539	5.01283	4.82225	5.35169	5.23796	4.5094
307	20	110	0	0.956667	0.79	0.71	999	0.19	1.06	0.8	0.315	0.793333	0.75	1.99	1.74333	1.01333	2.9	0.75	0.84	0.65	0.12	1.88	0	2.16	0.57	0.1	0.92	1.7	3.33	1.02	1.94	1.39	0.12	0.2	0.37	4.53067	4.43303	4.51721	4.77174	4.35825	4.54191	4.52833	4.42177	4.21009	4.29188	4.3092	4.41975	4.41847	4.36396
308	20	109	0	0.42	1.51	0.52	999	0.28	0.39	0.455	0.89	0.46	0.853333	1.35	1	0.4	0.36	0.63	0.63	1.35	0.78	0.55	0	0.22	0.38	1.15	1.23	0.91	1.52	0.27	0.1	0.51	0.12	0.1	0.33	4.94041	5.05928	4.61696	4.78535	4.58079	4.71321	4.96851	4.78866	4.79894	4.80131	4.66386	5.25439	4.76851	4.87537
309	25	103	1	0.3	1.07667	0.64	0.3	0.14	0.996667	0.655	1.09	0.443333	1.74	0.19	1.34333	0.323333	1.82	0.54	2.75	5.57	1.73	1.99	1.32	2.57	1.81	1.28	1.22	4.44	0.28	0.65	1.54	4.08	0.73	0.47	0.23	3.87193	3.92047	3.86568	3.89412	3.85304	4.10465	3.96234	3.96435	3.97168	4.03523	3.81078	3.90412	3.99042	3.81639
310	23	117	1	0.58	1.81	1.575	999	1.125	1.425		1.22	2.99	1.81	2.52	999	999	0.16	999	999	1.42	0.37	1.3	0	1.08	1.06	0	0.13	0.05	0.15	0.24	0	0	0.23	0	0	4.39189	4.3087	4.48944	4.50147	4.34315	4.62514	4.57445	4.59144	4.5202	4.66592	4.32188	4.60326	4.66323	4.38858
311	29	115	1	1.15	1.595	1.08	999	2.01	1.13	1.67	0.76	1.11667	999	2.38	2.39	1.06667	1.08	999	999	2.97	0.26	0.33	0	0.08	0.23	0.07	0.67	1.18	0	0.22	0.52	0.52	0.37	0	0	4.61475	4.75855	4.7344	5.14002	4.90213	4.68506	4.81056	4.56766	4.71602	4.94957	4.60967	4.79518	4.66912	4.63643
312	37	136	1	0.516667	0.31	0.42	0.77	0.355	0.746667	0.505	0.61	0.263333	0.2	0.22	0.93	0.436667	0.69	2.11	1.6	4.38	1.17	1.15	0.61	2.25	1.94	1.97	1.76	3.76	1.14	0.7	0.42	3.08	0.73	0.55	0.25	3.3596	3.27516	3.34829	3.56983	3.56197	3.6633	3.48845	3.57261	3.43215	3.74479	3.26035	3.50865	3.3924	3.16574
313	23	999	0	0.2	0.633333	0.285	0.39	0.255	0.923333	0.33	0.39	0.15	0.2	1.01	1.67	0.186667	0.88	0.46	0.64	5.88	1.63	1.96	1.36	2.27	2.55	1.95	2.21	3.83	5.92	1.21	1.03	4.69	1.18	0.42	1.02	2.62796	2.75227	2.66645	2.70835	2.69664	2.70648	2.73982	2.59478	2.76288	2.54549	2.62508	2.76724	2.66031	2.58273
314	18	101	1	0.423333	0.64	0.36	0.36	0.475	0.463333	0.585	1.43	0.553333	0.27	2.57	0.76	0.256667	0.5	0.64	1.94	6.63	2.46	1.84	1.27	2.74	2.85	1.78	1.69	4.77	0.62	0.35	0.51	4.01	2.02	0.42	0.32	4.52455	4.33661	4.34144	4.70455	4.32453	4.58357	4.19995	4.71779	4.25596	4.69729	4.19923	4.08808	4.70487	4.4825
315	20	116	0	0.233333	1.52	0.385	0.52	0.455	0.4	0.76	0.825	0.37	0.243333	0.88	1.705	0.476667	0.6	0.69	1.33	6.23	1.8	1.71	1.23	1.73	3.71	2.51	1.35	3.43	3.86	1.02	1.01	4.46	1.84	0.23	0.4	3.46974	3.49867	3.41474	3.47128	3.25599	3.52075	3.49612	3.47274	3.55177	3.32343	3.20621	3.45477	3.30763	3.33605
316	33	106	1	0.18	0.44	0.34	0.25	0.235	1.07	0.48	0.835	0.356667	1.06	1.64	0.69	0.516667	0.205	0.72	1.91	4.81	0.75	1.55	1.22	2.02	0.47	1.18	1.47	1.57	1.54	0.41	1.35	3.77	1.51	0.57	0.1	4.21146	4.29511	4.49548	4.34886	4.20109	4.52548	4.32159	4.44846	4.44846	4.46054	4.23066	4.52179	4.42723	4.32197
317	18	999	1	0.31	0.613333	0.37	0.09	0.295	1.02667	0.46	0.615	0.43	1.23333	1.53	0.763333	1.12333	0.79	2.97	999	6.01	1.94	1.64	1.33	3.07	2.6	2.52	1.62	2.8	1.36	0.77	2.24	3.97	1.15	0.07	0	4.37043	4.1959	4.19095	4.44641	4.22405	4.45266	4.30414	4.41653	4.67151	4.51087	4.28506	4.57982	4.22704	4.49459
318	33	999	1	0.29	0.433333	0.245	0.5	0.175	0.43	0.655	0.385	0.343333	0.29	0.29	1.87667	0.276667	0.145	0.86	2.44	5.96	2.72	2.47	0.83	2.52	2.28	2.17	2.56	3.92	2.29	0.52	1.45	4.33	1.89	0.12	0.48	4.53134	4.60311	4.49035	4.63972	4.49472	4.58427	4.51662	4.67822	4.55325	4.6657	4.55354	4.37621	4.38856	4.51502
319	36	65	1	0.386667	1	0.51	1.01	0.975	1.455	0.4	2.82	0.763333	2.17	999	1.395	0.676667	0.4	999	2.68	5.9	1.87	1.22	0.12	2.88	0.75	1.15	0.2	1.95	0.15	0	0.67	2.51	0.08	0	0.34	2.82061	2.91877	2.86	2.81797	2.71567	2.99371	2.77225	2.88805	2.84419	3.08373	2.74713	2.85647	2.98183	2.80734
320	24	999	1	0.24	0.466667	0.28	0.4	0.275	0.79	0.51	0.886667	0.24	0.275	0.3	0.89	0.623333	1.27	999	0.28	5.4	3.28	2.3	1.19	3.38	3.38	2.33	2.55	4.25	1.98	1.2	1.24	3.59	1.2	0	0.53	3.94057	3.86981	3.67232	3.82165	3.68524	3.91671	3.81728	3.68949	3.62246	3.96122	3.56899	3.95878	3.78364	3.84996
321	65	999	1	0.486667	0.99	0.755	0.54	0.395	1.12	1.01	1.095	0.823333	0.66	999	1.61	0.47	0.99	999	2.23	3.21	1.24	1.03	0.12	1.57	0.62	0.55	0.65	2.3	0.71	0	0.07	3.31	0.68	0	0.13	3.31613	3.67101	3.47608	3.49409	3.4095	3.57835	3.55148	3.65185	3.50269	3.95472	3.45727	3.83177	3.41943	3.534
322	19	999	1	999	999	999	999	0.47	999	999	999	2.48	2.09	999	2.55	0	999	999	999	2.4	0	0	0	0.57	0	0	0	0.12	0.52	0	0.08	2.24	0	0	0	4.05736	3.8961	3.73332	4.02441	3.82724	4.16	3.9186	3.90544	3.7692	3.95127	3.74961	3.87682	3.85374	3.82263
323	22	999	1	0.116667	0.626667	0.41	0.53	0.365	1.16	1.06	1.635	0.273333	0.25	0.27	1.05	1.12333	1.265	1.68	1.38	6.7	3.93	2.73	1.71	1.98	3.46	2.82	0.55	4.57	2.58	1.17	1.88	4.87	1.98	0.1	0.37	3.92722	4.2393	4.16237	4.0545	4.05502	4.20821	3.96185	4.16269	4.07688	4.09848	3.79222	4.12143	3.96397	3.9149
324	19	999	0	0.303333	0.995	0.235	0.67	0.145	0.34	0.635	0.353333	0.173333	0.18	0.27	0.49	0.276667	0.425	2.44	0.8	5.73	1.94	2.81	1.26	2.82	1.72	1.98	1.36	4.23	4.33	1.23	1.82	3.83	1.31	0.18	0.6	4.8888	4.72372	4.5229	4.71708	4.4114	4.57618	4.84977	4.45599	4.388	4.03634	4.1806	4.61013	4.30583	4.19868
325	30	999	1	0.4	1.17	999	1.25	0.265	999	1.07	0.72	0.676667	1.665	2.15	1.835	0.453333	1	999	999	5.97	0.65	0.72	0.66	2.5	0	2.22	0.17	3.86	1.04	0.6	0.52	3.62	1.31	0	0	2.95094	2.85741	2.81157	2.85154	2.94849	2.9817	2.86016	2.82622	2.82993	3.02952	2.8212	2.94473	2.82467	2.8665
326	26	999	1	0.22	0.99	0.495	0.71	0.145	1.19667	0.385	0.46	0.193333	1.22	0.33	0.82	0.236667	1.045	999	1.46	2.33	1.49	1.48	0.82	2.05	1.31	1.67	1.3	2.55	1.17	0.88	1.48	3.29	1.09	0	0.27	5.13611	4.94365	5.00218	5.13592	4.97897	5.34581	5.09047	5.06487	4.87228	5.27929	4.91984	5.16745	4.92746	4.80236
327	17	999	1	0.5	0.74	1.22	999	0.55	0.89	0.82	1.93	0.893333	0.36	999	1.69667	0.7	0.37	1.54	999	1.08	0.18	1.99	0	0.42	1.52	2.25	0.46	1.54	1.27	0	1.73	4.84	1.88	0.37	0	5.48701	5.45579	5.37421	5.46859	5.28251	5.46716	5.32213	5.32289	5.04093	5.35323	5.32523	5.23906	5.00262	5.1841
328	18	999	1	0.19	0.986667	0.435	0.31	0.255	0.523333	0.4	0.946667	0.156667	0.375	0.21	1.79333	0.36	0.235	0.71	2.88	6.26	2.91	2.32	1.53	2.42	3.1	2.5	3.48	5.39	2.74	1.15	2.43	5.77	2.21	0.25	0.15	2.84228	2.93294	2.89264	3.07464	2.82764	3.02307	2.94067	2.89992	2.89469	3.00809	2.90669	2.87243	2.82304	2.91353
329	33	999	0	0.39	1.22333	0.81	0.36	0.225	0.39	0.73	0.355	0.293333	0.186667	0.42	0.66	0.303333	1.72	0.43	0.27	5.47	2.51	2.82	0.8	2.15	2.76	1.84	1.64	3.46	4.05	1.59	3.19	5.45	0.94	0.55	0.5	4.15249	4.05632	3.93724	4.22058	3.89066	3.94895	4.13134	3.98909	3.97674	3.73487	3.7154	4.00102	3.98766	3.93205
330	33	999	1	0.456667	0.635	0.7	0.3	0.645	1.31667	0.445	0.92	0.446667	0.15	2.1	1.03	0.506667	0.245	0.57	999	4.85	0.55	1.08	0.57	1.56	0.92	1.17	0.83	3.15	0.85	0.23	0.85	3.84	0.64	0.27	0	4.53025	4.30731	4.22096	4.25066	4.21392	4.41065	4.17341	4.17851	4.06022	4.2834	4.04257	4.30188	4.23152	4.05287
331	28	999	1	0.323333	0.94	0.32	0.24	0.185	0.796667	0.46	0.42	0.303333	0.335	0.23	0.893333	0.19	0.15	0.61	1.42	5.03	1.91	2.84	1.32	2.35	2.46	2.07	2.25	3.82	0.86	0.65	1.91	4.07	1.98	0.57	0.32	4.08525	3.71586	3.71568	3.6613	3.66014	3.77137	3.72156	3.5063	3.44928	3.6997	3.5263	3.6647	3.49041	3.51757
[truncated: 44 more columns]
